# Supplementary material for: Complementary Role of BMI and EOSS in Predicting All-Cause and Cause-Specific Mortality in People with Overweight and Obesity
Source: Nutrients. 2024 Oct 10;16(20):3433. doi: 10.3390/nu16203433 (PMC11510653; doi:10.3390/nu16203433)
Supplement: Supplementary file 1 [file nutrients-16-03433-s001.zip]

Archive with 1 entries (1 files):
- nutrients-3209762-supplementary.pdf
